# Supplementary material for: Assembly of Copolymer and Metal−Organic Framework HKUST-1 to Form Cu2−xS/CNFs Intertwining Network for Efficient Electrocatalytic Hydrogen Evolution
Source: Nanomaterials (Basel). 2021 Jun 7;11(6):1505. doi: 10.3390/nano11061505 (PMC8227326; doi:10.3390/nano11061505)
Supplement: Supplementary file 1 [file nanomaterials-11-01505-s001.zip]

Archive with 1 entries (1 files):
- nanomaterials-1239732-supplementary.pdf
